# Supplementary material for: Temperature-Triggered Colloidal Gelation through Well-Defined Grafted Polymeric Surfaces
Source: Gels. 2017 Jun 3;3(2):21. doi: 10.3390/gels3020021 (PMC6318620; doi:10.3390/gels3020021)
Supplement: Supplementary file 1 [file gels-03-00021-s001.zip]

Archive with 3 entries (2 files):
- gels-196798-supplementary/
- gels-196798-supplementary/S1_bond_fluctuations_low_grafting_density.avi.avi
- gels-196798-supplementary/S2_bond_fluctuations_high_grafting_density.avi.avi
